# Supplementary material for: Genome-wide recombination rate variation in a recombination map of cotton
Source: PLoS One. 2017 Nov 27;12(11):e0188682. doi: 10.1371/journal.pone.0188682 (PMC5703465; doi:10.1371/journal.pone.0188682)
Supplement: S1 Table — (XLS) [file pone.0188682.s002.xls]

## Sheet: Sheet1
Table S1. All the GO terms distribution of the genes in the low recombination regions
GO Term	Name	Type	P-value
GO:0017119	Golgi transport complex	C	0.0016
GO:0097526	spliceosomal tri-snRNP complex	C	0.0081
GO:0097525	spliceosomal snRNP complex	C	0.0081
GO:0046540	U4/U6 x U5 tri-snRNP complex	C	0.0081
GO:0005643	nuclear pore	C	0.0085
GO:0005635	nuclear envelope	C	0.0093
GO:0008171	O-methyltransferase activity	F	0.00019
GO:0004144	diacylglycerol O-acyltransferase activity	F	0.0014
GO:0016411	acylglycerol O-acyltransferase activity	F	0.0014
GO:0004751	ribose-5-phosphate isomerase activity	F	0.0018
GO:0008565	protein transporter activity	F	0.0036
GO:0019202	amino acid kinase activity	F	0.0042
GO:0016836	hydro-lyase activity	F	0.0061
GO:0003978	UDP-glucose 4-epimerase activity	F	0.0068
GO:0004749	ribose phosphate diphosphokinase activity	F	0.007
GO:0008474	palmitoyl-(protein) hydrolase activity	F	0.0081
GO:0015930	glutamate synthase activity	F	0.0081
GO:0016857	racemase and epimerase activity, acting on carbohydrates and derivatives	F	0.0083
GO:0019953	sexual reproduction	P	4.1e-05
GO:0044283	small molecule biosynthetic process	P	0.00047
GO:1901605	alpha-amino acid metabolic process	P	0.0013
GO:0009052	pentose-phosphate shunt, non-oxidative branch	P	0.0018
GO:0051641	cellular localization	P	0.002
GO:0015743	malate transport	P	0.0025
GO:0015740	C4-dicarboxylate transport	P	0.0025
GO:0051649	establishment of localization in cell	P	0.0025
GO:0006633	fatty acid biosynthetic process	P	0.0027
GO:0072330	monocarboxylic acid biosynthetic process	P	0.0028
GO:0006835	dicarboxylic acid transport	P	0.0032
GO:0006536	glutamate metabolic process	P	0.0035
GO:0016043	cellular component organization	P	0.0049
GO:0043436	oxoacid metabolic process	P	0.0051
GO:0019752	carboxylic acid metabolic process	P	0.0051
GO:0009607	response to biotic stimulus	P	0.0051
GO:0006631	fatty acid metabolic process	P	0.0052
GO:0071840	cellular component organization or biogenesis	P	0.0054
GO:0015711	organic anion transport	P	0.0064
GO:0016053	organic acid biosynthetic process	P	0.0065
GO:0046394	carboxylic acid biosynthetic process	P	0.0065
GO:0006082	organic acid metabolic process	P	0.0069
GO:0032787	monocarboxylic acid metabolic process	P	0.007
GO:0019321	pentose metabolic process	P	0.0074
GO:0006310	DNA recombination	P	0.008
GO:0045841	negative regulation of mitotic metaphase/anaphase transition	P	0.0081
GO:0045839	negative regulation of mitosis	P	0.0081
GO:0010948	negative regulation of cell cycle process	P	0.0081
GO:0051129	negative regulation of cellular component organization	P	0.0081
GO:0031577	spindle checkpoint	P	0.0081
GO:0051784	negative regulation of nuclear division	P	0.0081
GO:1902100	negative regulation of metaphase/anaphase transition of cell cycle	P	0.0081
GO:0071174	mitotic spindle checkpoint	P	0.0081
GO:0071173	spindle assembly checkpoint	P	0.0081
GO:0010639	negative regulation of organelle organization	P	0.0081
GO:1901991	negative regulation of mitotic cell cycle phase transition	P	0.0081
GO:1901988	negative regulation of cell cycle phase transition	P	0.0081
GO:0007094	mitotic spindle assembly checkpoint	P	0.0081
GO:0007093	mitotic cell cycle checkpoint	P	0.0081
